# Supplementary material for: Autonomous Multi-Robot Search for a Hazardous Source in a Turbulent Environment
Source: Sensors (Basel). 2017 Apr 21;17(4):918. doi: 10.3390/s17040918 (PMC5428082; doi:10.3390/s17040918)
Supplement: Supplementary File 1 [file sensors-17-00918-s001.zip]

Archive with 1 entries (1 files):
- sensors-186557-sp-r1.mp4
